# Supplementary material for: A Functional Study Identifying Critical Residues Involving Metal Transport Activity and Selectivity in Natural Resistance-Associated Macrophage Protein 3 in Arabidopsis thaliana
Source: Int J Mol Sci. 2018 May 10;19(5):1430. doi: 10.3390/ijms19051430 (PMC5983769; doi:10.3390/ijms19051430)
Supplement: Supplementary file 1 [file ijms-19-01430-s001.zip]

Archive with 6 entries (5 files):
- Supplementary Files/
- Supplementary Files/Figure S1.tif
- Supplementary Files/Figure S2.tif
- Supplementary Files/Figure S3.tif
- Supplementary Files/Figure S4.tif
- Supplementary Files/Table S1.docx
